# Supplementary material for: Improving Oxidative Stress Through a Wheat Aleurone-Rich Diet: Are Short-Chain Fatty Acids Possible Mediators?
Source: Nutrients. 2025 Oct 20;17(20):3290. doi: 10.3390/nu17203290 (PMC12567320; doi:10.3390/nu17203290)
Supplement: Supplementary file 1 [file nutrients-17-03290-s001.zip]

Archive with 3 entries (3 files):
- Figure S1..ppt
- Figure S2..doc
- Table S1..docx
